# Supplementary material for: New Insights on the Zika Virus Arrival in the Americas and Spatiotemporal Reconstruction of the Epidemic Dynamics in Brazil
Source: Viruses. 2020 Dec 23;13(1):12. doi: 10.3390/v13010012 (PMC7824532; doi:10.3390/v13010012)
Supplement: Supplementary file 1 [file viruses-13-00012-s001.zip]

Archive with 4 entries (4 files):
- Supplementary_Table_S1.docx
- Supplementary_Table_S2.docx
- Supplementary_Table_S3.docx
- Supplementary_Table_S4.docx
